# Supplementary material for: Photochemical syntheses, transformations, and bioorthogonal chemistry of trans-cycloheptene and sila trans-cycloheptene Ag(i) complexes
Source: Chem Sci. 2018 Jan 8;9(7):1953–63. doi: 10.1039/c7sc04773h (PMC5892336; doi:10.1039/c7sc04773h)
Supplement: Supplementary file 3 [file SC-009-C7SC04773H-s003.cif]

# Electronic Supplementary Material (ESI) for Chemical Science.
# This journal is © The Royal Society of Chemistry 2018

####################################################################### 
# 
# This file contains crystal structure data downloaded from the 
# Cambridge Structural Database (CSD) hosted by the Cambridge 
# Crystallographic Data Centre (CCDC).
# 
# Full information about CCDC data access policies and citation 
# guidelines are available at http://www.ccdc.cam.ac.uk/access/V1 
# 
# Audit and citation data items may have been added by the CCDC. 
# Please retain this information to preserve the provenance of 
# this file and to allow appropriate attribution of the data. 
# 
#######################################################################

data_joef108
_database_code_depnum_ccdc_archive 'CCDC 1583975'
_audit_update_record             
;
2017-11-04 deposited with the CCDC.
2018-01-08 downloaded from the CCDC.
;

_audit_creation_method           SHELXL-97
_chemical_name_systematic        
;
 ?
;
_chemical_name_common            ?
_chemical_melting_point          ?
_chemical_formula_moiety         ?
_chemical_formula_sum            'C8 H14 Ag N O4'
_chemical_formula_weight         296.07

loop_
_atom_type_symbol
_atom_type_description
_atom_type_scat_dispersion_real
_atom_type_scat_dispersion_imag
_atom_type_scat_source
C C 0.0033 0.0016 'International Tables Vol C Tables 4.2.6.8 and 6.1.1.4'
H H 0.0000 0.0000 'International Tables Vol C Tables 4.2.6.8 and 6.1.1.4'
N N 0.0061 0.0033 'International Tables Vol C Tables 4.2.6.8 and 6.1.1.4'
O O 0.0106 0.0060 'International Tables Vol C Tables 4.2.6.8 and 6.1.1.4'
Ag Ag -0.8971 1.1015 'International Tables Vol C Tables 4.2.6.8 and 6.1.1.4'

_symmetry_cell_setting           Orthorhombic
_symmetry_space_group_name_H-M   P2(1)2(1)2(1)

loop_
_symmetry_equiv_pos_as_xyz
'x, y, z'
'-x+1/2, -y, z+1/2'
'-x, y+1/2, -z+1/2'
'x+1/2, -y+1/2, -z'

_cell_length_a                   7.786(3)
_cell_length_b                   8.024(3)
_cell_length_c                   16.081(5)
_cell_angle_alpha                90.00
_cell_angle_beta                 90.00
_cell_angle_gamma                90.00
_cell_volume                     1004.6(6)
_cell_formula_units_Z            4
_cell_measurement_temperature    200(2)
_cell_measurement_reflns_used    1011
_cell_measurement_theta_min      2.53
_cell_measurement_theta_max      28.23

_exptl_crystal_description       block
_exptl_crystal_colour            colourless
_exptl_crystal_size_max          0.29
_exptl_crystal_size_mid          0.26
_exptl_crystal_size_min          0.18
_exptl_crystal_density_meas      ?
_exptl_crystal_density_diffrn    1.957
_exptl_crystal_density_method    'not measured'
_exptl_crystal_F_000             592
_exptl_absorpt_coefficient_mu    1.995
_exptl_absorpt_correction_type   multi-scan
_exptl_absorpt_correction_T_min  0.5983
_exptl_absorpt_correction_T_max  0.7141
_exptl_absorpt_process_details   'SADABS (Sheldrick, 2003)'

_exptl_special_details           
;
Data collection is performed with four batch runs at
\f = 0.00 \% (600 frames), at \f = 90.00 \%
(600 frames), at \f = 180 \% (600 frames) and
at \f = 270 \% (600 frames).
Frame width = 0.30 \& in \w. Data is
merged, corrected for decay, and treated with
multi-scan absorption corrections.
;

_diffrn_ambient_temperature      200(2)
_diffrn_radiation_wavelength     0.71073
_diffrn_radiation_type           MoK\a
_diffrn_radiation_source         'fine-focus sealed tube'
_diffrn_radiation_monochromator  graphite
_diffrn_measurement_device_type  'Bruker AXS APEX diffractometer'
_diffrn_measurement_method       \w
_diffrn_detector_area_resol_mean 836.6
_diffrn_standards_number         0
_diffrn_standards_interval_count 0
_diffrn_standards_interval_time  0
_diffrn_standards_decay_%        1
_diffrn_reflns_number            13772
_diffrn_reflns_av_R_equivalents  0.0332
_diffrn_reflns_av_sigmaI/netI    0.0187
_diffrn_reflns_limit_h_min       -10
_diffrn_reflns_limit_h_max       10
_diffrn_reflns_limit_k_min       -10
_diffrn_reflns_limit_k_max       10
_diffrn_reflns_limit_l_min       -21
_diffrn_reflns_limit_l_max       21
_diffrn_reflns_theta_min         2.53
_diffrn_reflns_theta_max         28.28
_reflns_number_total             2483
_reflns_number_gt                2467
_reflns_threshold_expression     >2sigma(I)

_computing_data_collection       'SMART (Bruker, 2002)'
_computing_cell_refinement       'SAINT (Bruker, 2002)'
_computing_data_reduction        SAINT
_computing_structure_solution    'SHELXS-97 (Sheldrick, 1990)'
_computing_structure_refinement  'SHELXL-97 (Sheldrick, 1997)'
_computing_molecular_graphics    'SHELXTL (Sheldrick, 2001)'
_computing_publication_material  'SHELXTL (Sheldrick, 2001)'

_refine_special_details          
;
 Refinement of F^2^ against ALL reflections.  The weighted R-factor wR and
 goodness of fit S are based on F^2^, conventional R-factors R are based
 on F, with F set to zero for negative F^2^. The threshold expression of
 F^2^ > 2sigma(F^2^) is used only for calculating R-factors(gt) etc. and is
 not relevant to the choice of reflections for refinement.  R-factors based
 on F^2^ are statistically about twice as large as those based on F, and R-
 factors based on ALL data will be even larger.
;

_refine_ls_structure_factor_coef Fsqd
_refine_ls_matrix_type           full
_refine_ls_weighting_scheme      calc
_refine_ls_weighting_details     
'calc w=1/[\s^2^(Fo^2^)+(0.0300P)^2^+0.1439P] where P=(Fo^2^+2Fc^2^)/3'
_atom_sites_solution_primary     direct
_atom_sites_solution_secondary   difmap
_atom_sites_solution_hydrogens   geom
_refine_ls_hydrogen_treatment    mixed
_refine_ls_extinction_method     none
_refine_ls_extinction_coef       ?
_refine_ls_abs_structure_details 'Flack H D (1983), Acta Cryst. A39, 876-881'
_refine_ls_abs_structure_Flack   0.21(2)
_refine_ls_number_reflns         2483
_refine_ls_number_parameters     131
_refine_ls_number_restraints     0
_refine_ls_R_factor_all          0.0163
_refine_ls_R_factor_gt           0.0162
_refine_ls_wR_factor_ref         0.0442
_refine_ls_wR_factor_gt          0.0441
_refine_ls_goodness_of_fit_ref   1.028
_refine_ls_restrained_S_all      1.028
_refine_ls_shift/su_max          0.003
_refine_ls_shift/su_mean         0.000

loop_
_atom_site_label
_atom_site_type_symbol
_atom_site_fract_x
_atom_site_fract_y
_atom_site_fract_z
_atom_site_U_iso_or_equiv
_atom_site_adp_type
_atom_site_occupancy
_atom_site_symmetry_multiplicity
_atom_site_calc_flag
_atom_site_refinement_flags
_atom_site_disorder_assembly
_atom_site_disorder_group
Ag Ag 0.133069(16) 1.159367(15) 0.917874(9) 0.03312(5) Uani 1 1 d . . .
N1 N 0.5156(2) 1.2638(2) 0.89972(10) 0.0344(3) Uani 1 1 d . . .
O1 O -0.02104(18) 0.37490(16) 0.85567(8) 0.0295(2) Uani 1 1 d . . .
H1 H -0.110(4) 0.363(3) 0.8747(15) 0.035 Uiso 1 1 d . . .
O2 O 0.4046(2) 1.2651(2) 0.95674(9) 0.0454(3) Uani 1 1 d . . .
O3 O 0.4772(3) 1.2314(2) 0.82845(10) 0.0534(4) Uani 1 1 d . . .
O4 O 0.6652(2) 1.2996(3) 0.92294(12) 0.0648(5) Uani 1 1 d . . .
C1 C 0.1932(2) 0.5736(2) 0.81665(10) 0.0262(3) Uani 1 1 d . . .
H1A H 0.2234 0.4653 0.7911 0.031 Uiso 1 1 calc R . .
H1B H 0.1647 0.6510 0.7707 0.031 Uiso 1 1 calc R . .
C2 C 0.3548(2) 0.6410(2) 0.86058(11) 0.0302(3) Uani 1 1 d . . .
H2A H 0.4568 0.6078 0.8278 0.036 Uiso 1 1 calc R . .
H2B H 0.3641 0.5870 0.9157 0.036 Uiso 1 1 calc R . .
C3 C 0.3598(2) 0.8325(2) 0.87310(12) 0.0340(3) Uani 1 1 d . . .
H3A H 0.4551 0.8640 0.9107 0.041 Uiso 1 1 calc R . .
H3B H 0.3760 0.8900 0.8192 0.041 Uiso 1 1 calc R . .
C4 C 0.1906(2) 0.8786(2) 0.91068(11) 0.0279(3) Uani 1 1 d . . .
H4A H 0.1809 0.8905 0.9693 0.033 Uiso 1 1 calc R . .
C5 C 0.0499(2) 0.9036(2) 0.86150(10) 0.0256(3) Uani 1 1 d . . .
H5A H 0.0620 0.9656 0.8115 0.031 Uiso 1 1 calc R . .
C6 C -0.1224(2) 0.8358(2) 0.88428(10) 0.0282(3) Uani 1 1 d . . .
H6A H -0.2149 0.9055 0.8603 0.034 Uiso 1 1 calc R . .
H6B H -0.1364 0.8328 0.9454 0.034 Uiso 1 1 calc R . .
C7 C -0.1285(2) 0.6580(2) 0.84776(11) 0.0293(3) Uani 1 1 d . . .
H7A H -0.1375 0.6664 0.7865 0.035 Uiso 1 1 calc R . .
H7B H -0.2337 0.6021 0.8681 0.035 Uiso 1 1 calc R . .
C8 C 0.0279(2) 0.5477(2) 0.86932(10) 0.0246(3) Uani 1 1 d . . .
H8A H 0.0568 0.5631 0.9294 0.030 Uiso 1 1 calc R . .

loop_
_atom_site_aniso_label
_atom_site_aniso_U_11
_atom_site_aniso_U_22
_atom_site_aniso_U_33
_atom_site_aniso_U_23
_atom_site_aniso_U_13
_atom_site_aniso_U_12
Ag 0.03224(7) 0.02172(7) 0.04541(8) -0.00235(5) -0.00471(5) -0.00079(5)
N1 0.0310(7) 0.0307(8) 0.0414(9) 0.0066(6) -0.0027(6) -0.0018(6)
O1 0.0302(6) 0.0218(6) 0.0366(6) -0.0003(4) 0.0014(5) -0.0034(5)
O2 0.0404(7) 0.0569(9) 0.0390(7) -0.0031(6) 0.0025(6) -0.0163(7)
O3 0.0708(11) 0.0519(10) 0.0377(8) -0.0036(7) -0.0011(7) -0.0005(9)
O4 0.0306(7) 0.1007(15) 0.0631(11) 0.0016(11) -0.0022(7) -0.0157(8)
C1 0.0279(7) 0.0239(8) 0.0267(7) -0.0014(6) 0.0007(6) -0.0004(6)
C2 0.0264(7) 0.0258(8) 0.0384(8) -0.0011(6) -0.0014(6) 0.0017(7)
C3 0.0265(7) 0.0281(9) 0.0473(9) -0.0020(7) -0.0031(6) -0.0019(8)
C4 0.0309(7) 0.0208(7) 0.0319(7) -0.0022(6) -0.0037(6) 0.0000(6)
C5 0.0302(8) 0.0187(7) 0.0278(7) 0.0009(5) -0.0003(6) 0.0012(6)
C6 0.0277(7) 0.0236(7) 0.0332(7) -0.0008(6) 0.0017(6) 0.0011(8)
C7 0.0256(7) 0.0250(8) 0.0374(7) 0.0003(6) -0.0002(6) 0.0013(8)
C8 0.0257(7) 0.0197(7) 0.0285(7) -0.0003(5) -0.0008(6) -0.0004(6)

_geom_special_details            
;
 All esds (except the esd in the dihedral angle between two l.s. planes)
 are estimated using the full covariance matrix.  The cell esds are taken
 into account individually in the estimation of esds in distances, angles
 and torsion angles; correlations between esds in cell parameters are only
 used when they are defined by crystal symmetry.  An approximate (isotropic)
 treatment of cell esds is used for estimating esds involving l.s. planes.
;

loop_
_geom_bond_atom_site_label_1
_geom_bond_atom_site_label_2
_geom_bond_distance
_geom_bond_site_symmetry_2
_geom_bond_publ_flag
Ag C4 2.3002(18) . ?
Ag O1 2.3305(14) 1_565 ?
Ag C5 2.3356(18) . ?
Ag O2 2.3622(16) . ?
Ag O4 2.593(2) 4_477 ?
N1 O3 1.212(2) . ?
N1 O4 1.256(2) . ?
N1 O2 1.260(2) . ?
O1 C8 1.454(2) . ?
O1 Ag 2.3305(14) 1_545 ?
O4 Ag 2.593(2) 4_577 ?
C1 C2 1.541(2) . ?
C1 C8 1.555(2) . ?
C2 C3 1.550(3) . ?
C3 C4 1.496(2) . ?
C4 C5 1.366(2) . ?
C5 C6 1.493(2) . ?
C6 C7 1.543(3) . ?
C7 C8 1.545(2) . ?

loop_
_geom_angle_atom_site_label_1
_geom_angle_atom_site_label_2
_geom_angle_atom_site_label_3
_geom_angle
_geom_angle_site_symmetry_1
_geom_angle_site_symmetry_3
_geom_angle_publ_flag
C4 Ag O1 143.66(5) . 1_565 ?
C4 Ag C5 34.25(6) . . ?
O1 Ag C5 110.06(6) 1_565 . ?
C4 Ag O2 101.00(6) . . ?
O1 Ag O2 107.93(6) 1_565 . ?
C5 Ag O2 131.79(6) . . ?
C4 Ag O4 98.93(7) . 4_477 ?
O1 Ag O4 112.28(6) 1_565 4_477 ?
C5 Ag O4 121.43(7) . 4_477 ?
O2 Ag O4 66.86(6) . 4_477 ?
O3 N1 O4 123.95(19) . . ?
O3 N1 O2 121.37(17) . . ?
O4 N1 O2 114.68(17) . . ?
C8 O1 Ag 120.52(10) . 1_545 ?
N1 O2 Ag 114.72(11) . . ?
N1 O4 Ag 103.48(12) . 4_577 ?
C2 C1 C8 118.25(14) . . ?
C1 C2 C3 115.34(14) . . ?
C4 C3 C2 105.98(15) . . ?
C5 C4 C3 120.58(16) . . ?
C5 C4 Ag 74.29(10) . . ?
C3 C4 Ag 115.71(12) . . ?
C4 C5 C6 121.67(15) . . ?
C4 C5 Ag 71.45(10) . . ?
C6 C5 Ag 118.28(11) . . ?
C5 C6 C7 105.69(13) . . ?
C6 C7 C8 114.88(13) . . ?
O1 C8 C7 107.86(13) . . ?
O1 C8 C1 105.20(13) . . ?
C7 C8 C1 116.95(13) . . ?

loop_
_geom_torsion_atom_site_label_1
_geom_torsion_atom_site_label_2
_geom_torsion_atom_site_label_3
_geom_torsion_atom_site_label_4
_geom_torsion
_geom_torsion_site_symmetry_1
_geom_torsion_site_symmetry_2
_geom_torsion_site_symmetry_3
_geom_torsion_site_symmetry_4
_geom_torsion_publ_flag
O3 N1 O2 Ag 9.3(2) . . . . ?
O4 N1 O2 Ag -171.29(17) . . . . ?
C4 Ag O2 N1 73.18(15) . . . . ?
O1 Ag O2 N1 -84.55(14) 1_565 . . . ?
C5 Ag O2 N1 56.04(16) . . . . ?
O4 Ag O2 N1 168.28(16) 4_477 . . . ?
O3 N1 O4 Ag -178.33(17) . . . 4_577 ?
O2 N1 O4 Ag 2.3(2) . . . 4_577 ?
C8 C1 C2 C3 -81.3(2) . . . . ?
C1 C2 C3 C4 49.4(2) . . . . ?
C2 C3 C4 C5 -83.8(2) . . . . ?
C2 C3 C4 Ag -170.07(11) . . . . ?
O1 Ag C4 C5 -14.48(15) 1_565 . . . ?
O2 Ag C4 C5 -157.01(10) . . . . ?
O4 Ag C4 C5 134.99(10) 4_477 . . . ?
O1 Ag C4 C3 102.33(14) 1_565 . . . ?
C5 Ag C4 C3 116.81(17) . . . . ?
O2 Ag C4 C3 -40.20(13) . . . . ?
O4 Ag C4 C3 -108.19(13) 4_477 . . . ?
C3 C4 C5 C6 136.73(17) . . . . ?
Ag C4 C5 C6 -112.35(15) . . . . ?
C3 C4 C5 Ag -110.93(16) . . . . ?
O1 Ag C5 C4 170.92(10) 1_565 . . . ?
O2 Ag C5 C4 30.94(13) . . . . ?
O4 Ag C5 C4 -54.96(12) 4_477 . . . ?
C4 Ag C5 C6 116.64(16) . . . . ?
O1 Ag C5 C6 -72.44(13) 1_565 . . . ?
O2 Ag C5 C6 147.58(11) . . . . ?
O4 Ag C5 C6 61.68(14) 4_477 . . . ?
C4 C5 C6 C7 -87.69(19) . . . . ?
Ag C5 C6 C7 -172.39(10) . . . . ?
C5 C6 C7 C8 50.30(18) . . . . ?
Ag O1 C8 C7 -160.27(10) 1_545 . . . ?
Ag O1 C8 C1 74.21(14) 1_545 . . . ?
C6 C7 C8 O1 161.22(13) . . . . ?
C6 C7 C8 C1 -80.56(18) . . . . ?
C2 C1 C8 O1 -125.48(16) . . . . ?
C2 C1 C8 C7 114.87(16) . . . . ?

loop_
_geom_hbond_atom_site_label_D
_geom_hbond_atom_site_label_H
_geom_hbond_atom_site_label_A
_geom_hbond_distance_DH
_geom_hbond_distance_HA
_geom_hbond_distance_DA
_geom_hbond_angle_DHA
_geom_hbond_site_symmetry_A
O1 H1 O4 0.76(3) 1.98(3) 2.739(2) 172(3) 1_445

_diffrn_measured_fraction_theta_max 0.995
_diffrn_reflns_theta_full        25.00
_diffrn_measured_fraction_theta_full 0.993
_refine_diff_density_max         0.334
_refine_diff_density_min         -0.423
_refine_diff_density_rms         0.056
####################################################################### 
# 
# This file contains crystal structure data downloaded from the 
# Cambridge Structural Database (CSD) hosted by the Cambridge 
# Crystallographic Data Centre (CCDC).
# 
# Full information about CCDC data access policies and citation 
# guidelines are available at http://www.ccdc.cam.ac.uk/access/V1 
# 
# Audit and citation data items may have been added by the CCDC. 
# Please retain this information to preserve the provenance of 
# this file and to allow appropriate attribution of the data. 
# 
#######################################################################

data_joef124
_database_code_depnum_ccdc_archive 'CCDC 1583976'
_audit_update_record             
;
2017-11-04 deposited with the CCDC.
2018-01-08 downloaded from the CCDC.
;

_audit_creation_method           SHELXL-2014/7
_shelx_SHELXL_version_number     2014/7
_chemical_name_systematic        ?
_chemical_name_common            ?
_chemical_melting_point          ?
_chemical_formula_moiety         ?
_chemical_formula_sum            'C18 H20 Ag N O3 Si'
_chemical_formula_weight         434.31

loop_
_atom_type_symbol
_atom_type_description
_atom_type_scat_dispersion_real
_atom_type_scat_dispersion_imag
_atom_type_scat_source
C C 0.0033 0.0016 'International Tables Vol C Tables 4.2.6.8 and 6.1.1.4'
H H 0.0000 0.0000 'International Tables Vol C Tables 4.2.6.8 and 6.1.1.4'
N N 0.0061 0.0033 'International Tables Vol C Tables 4.2.6.8 and 6.1.1.4'
O O 0.0106 0.0060 'International Tables Vol C Tables 4.2.6.8 and 6.1.1.4'
Si Si 0.0817 0.0704 'International Tables Vol C Tables 4.2.6.8 and 6.1.1.4'
Ag Ag -0.8971 1.1015 'International Tables Vol C Tables 4.2.6.8 and 6.1.1.4'

_space_group_crystal_system      monoclinic
_space_group_IT_number           14
_space_group_name_H-M_alt        'P 21/c'
_space_group_name_Hall           '-P 2ybc'

_shelx_space_group_comment       
; 
The symmetry employed for this shelxl refinement is uniquely defined 
by the following loop, which should always be used as a source of 
symmetry information in preference to the above space-group names. 
They are only intended as comments. 
;

loop_
_space_group_symop_operation_xyz
'x, y, z'
'-x, y+1/2, -z+1/2'
'-x, -y, -z'
'x, -y-1/2, z-1/2'

_cell_length_a                   16.5090(10)
_cell_length_b                   8.4282(5)
_cell_length_c                   13.9655(8)
_cell_angle_alpha                90
_cell_angle_beta                 114.6900(10)
_cell_angle_gamma                90
_cell_volume                     1765.53(18)
_cell_formula_units_Z            4
_cell_measurement_temperature    200(2)
_cell_measurement_reflns_used    9888
_cell_measurement_theta_min      2.50
_cell_measurement_theta_max      27.56

_exptl_crystal_description       block
_exptl_crystal_colour            brown
_exptl_crystal_density_meas      ?
_exptl_crystal_density_method    ?
_exptl_crystal_density_diffrn    1.634
_exptl_crystal_F_000             880
_exptl_transmission_factor_min   ?
_exptl_transmission_factor_max   ?
_exptl_crystal_size_max          0.394
_exptl_crystal_size_mid          0.345
_exptl_crystal_size_min          0.194
_exptl_absorpt_coefficient_mu    1.225
_shelx_estimated_absorpt_T_min   0.644
_shelx_estimated_absorpt_T_max   0.797
_exptl_absorpt_correction_type   multi-scan
_exptl_absorpt_correction_T_min  0.6940
_exptl_absorpt_correction_T_max  0.7456
_exptl_absorpt_process_details   'APEX3 (Bruker, 2015)'
_exptl_absorpt_special_details   ?
_diffrn_ambient_temperature      200(2)
_diffrn_radiation_wavelength     0.71073
_diffrn_radiation_type           MoK\a
_diffrn_source                   ?
_diffrn_measurement_device_type  'Bruker AXS APEX diffractometer'
_diffrn_measurement_method       '\f and \w scans'
_diffrn_detector_area_resol_mean 8.33
_diffrn_reflns_number            18866
_diffrn_reflns_av_unetI/netI     0.0100
_diffrn_reflns_av_R_equivalents  0.0148
_diffrn_reflns_limit_h_min       -21
_diffrn_reflns_limit_h_max       21
_diffrn_reflns_limit_k_min       -10
_diffrn_reflns_limit_k_max       10
_diffrn_reflns_limit_l_min       -18
_diffrn_reflns_limit_l_max       18
_diffrn_reflns_theta_min         2.716
_diffrn_reflns_theta_max         27.574
_diffrn_reflns_theta_full        25.242
_diffrn_measured_fraction_theta_max 0.999
_diffrn_measured_fraction_theta_full 0.999
_diffrn_reflns_Laue_measured_fraction_max 0.999
_diffrn_reflns_Laue_measured_fraction_full 0.999
_diffrn_reflns_point_group_measured_fraction_max 0.999
_diffrn_reflns_point_group_measured_fraction_full 0.999
_reflns_number_total             4077
_reflns_number_gt                3743
_reflns_threshold_expression     'I > 2\s(I)'
_reflns_Friedel_coverage         0.000
_reflns_Friedel_fraction_max     .
_reflns_Friedel_fraction_full    .

_reflns_special_details          
; 
 Reflections were merged by SHELXL according to the crystal 
 class for the calculation of statistics and refinement. 
  
 _reflns_Friedel_fraction is defined as the number of unique 
 Friedel pairs measured divided by the number that would be 
 possible theoretically, ignoring centric projections and 
 systematic absences. 
;

_computing_data_collection       'Bruker APEX2'
_computing_cell_refinement       'Bruker SAINT'
_computing_data_reduction        'Bruker SAINT'
_computing_structure_solution    'SHELXS-97 (Sheldrick 2008)'
_computing_structure_refinement  'SHELXL-2014/7 (Sheldrick, 2014)'
_computing_molecular_graphics    'Bruker SHELXTL'
_computing_publication_material  'Bruker SHELXTL'
_refine_special_details          ?
_refine_ls_structure_factor_coef Fsqd
_refine_ls_matrix_type           full
_refine_ls_weighting_scheme      calc
_refine_ls_weighting_details     
'w=1/[\s^2^(Fo^2^)+(0.0798P)^2^+1.7044P] where P=(Fo^2^+2Fc^2^)/3'
_atom_sites_solution_primary     ?
_atom_sites_solution_secondary   ?
_atom_sites_solution_hydrogens   geom
_refine_ls_hydrogen_treatment    constr
_refine_ls_extinction_method     none
_refine_ls_extinction_coef       .
_refine_ls_number_reflns         4077
_refine_ls_number_parameters     217
_refine_ls_number_restraints     0
_refine_ls_R_factor_all          0.0395
_refine_ls_R_factor_gt           0.0369
_refine_ls_wR_factor_ref         0.1174
_refine_ls_wR_factor_gt          0.1133
_refine_ls_goodness_of_fit_ref   1.009
_refine_ls_restrained_S_all      1.009
_refine_ls_shift/su_max          0.001
_refine_ls_shift/su_mean         0.000

loop_
_atom_site_label
_atom_site_type_symbol
_atom_site_fract_x
_atom_site_fract_y
_atom_site_fract_z
_atom_site_U_iso_or_equiv
_atom_site_adp_type
_atom_site_occupancy
_atom_site_site_symmetry_order
_atom_site_calc_flag
_atom_site_refinement_flags_posn
_atom_site_refinement_flags_adp
_atom_site_refinement_flags_occupancy
_atom_site_disorder_assembly
_atom_site_disorder_group
Ag1 Ag 0.39887(2) 0.53145(3) 0.29615(2) 0.04713(12) Uani 1 1 d . . . . .
C1 C 0.3696(2) 0.1563(3) 0.3408(2) 0.0418(6) Uani 1 1 d . . . . .
H1A H 0.4356 0.1584 0.3729 0.050 Uiso 1 1 calc R U . . .
H1B H 0.3485 0.1087 0.2697 0.050 Uiso 1 1 calc R U . . .
C2 C 0.33451(18) 0.0599(3) 0.4111(2) 0.0357(5) Uani 1 1 d . . . . .
H2A H 0.3856 0.0388 0.4793 0.043 Uiso 1 1 calc R U . . .
H2B H 0.3130 -0.0440 0.3768 0.043 Uiso 1 1 calc R U . . .
C3 C 0.2681(2) 0.3532(3) 0.5097(2) 0.0397(5) Uani 1 1 d . . . . .
H3A H 0.2161 0.3857 0.5230 0.048 Uiso 1 1 calc R U . . .
H3B H 0.3191 0.3391 0.5790 0.048 Uiso 1 1 calc R U . . .
C4 C 0.2908(2) 0.4901(3) 0.4509(2) 0.0449(6) Uani 1 1 d . . . . .
H4A H 0.2373 0.5252 0.3887 0.054 Uiso 1 1 calc R U . . .
H4B H 0.3167 0.5819 0.4980 0.054 Uiso 1 1 calc R U . . .
C5 C 0.3582(3) 0.4145(4) 0.4184(3) 0.0561(8) Uani 1 1 d . . . . .
H5 H 0.4199 0.4346 0.4585 0.067 Uiso 1 1 calc R U . . .
C6 C 0.3330(2) 0.3202(4) 0.3346(3) 0.0532(7) Uani 1 1 d . . . . .
H6 H 0.2904 0.3581 0.2687 0.064 Uiso 1 1 calc R U . . .
C7 C 0.13419(19) 0.0931(3) 0.2219(2) 0.0412(6) Uani 1 1 d . . . . .
H7 H 0.1839 0.0324 0.2255 0.049 Uiso 1 1 calc R U . . .
C8 C 0.0588(2) 0.1007(4) 0.1272(2) 0.0537(8) Uani 1 1 d . . . . .
H8 H 0.0572 0.0454 0.0671 0.064 Uiso 1 1 calc R U . . .
C9 C -0.0144(2) 0.1895(5) 0.1204(3) 0.0554(8) Uani 1 1 d . . . . .
H9 H -0.0666 0.1937 0.0562 0.067 Uiso 1 1 calc R U . . .
C10 C -0.0108(2) 0.2718(4) 0.2077(3) 0.0538(8) Uani 1 1 d . . . . .
H10 H -0.0603 0.3340 0.2030 0.065 Uiso 1 1 calc R U . . .
C11 C 0.06543(19) 0.2641(4) 0.3031(2) 0.0440(6) Uani 1 1 d . . . . .
H11 H 0.0671 0.3219 0.3623 0.053 Uiso 1 1 calc R U . . .
C12 C 0.13910(16) 0.1725(3) 0.31253(18) 0.0329(5) Uani 1 1 d . . . . .
C13 C 0.14192(18) 0.0470(3) 0.5522(2) 0.0370(5) Uani 1 1 d . . . . .
H13 H 0.1051 0.1358 0.5201 0.044 Uiso 1 1 calc R U . . .
C14 C 0.1214(2) -0.0476(3) 0.6211(2) 0.0414(6) Uani 1 1 d . . . . .
H14 H 0.0717 -0.0227 0.6359 0.050 Uiso 1 1 calc R U . . .
C15 C 0.17389(19) -0.1773(3) 0.6673(2) 0.0412(6) Uani 1 1 d . . . . .
H15 H 0.1605 -0.2418 0.7146 0.049 Uiso 1 1 calc R U . . .
C16 C 0.24652(18) -0.2145(3) 0.6450(2) 0.0382(5) Uani 1 1 d . . . . .
H16 H 0.2821 -0.3049 0.6764 0.046 Uiso 1 1 calc R U . . .
C17 C 0.26678(16) -0.1189(3) 0.57661(19) 0.0331(5) Uani 1 1 d . . . . .
H17 H 0.3165 -0.1446 0.5619 0.040 Uiso 1 1 calc R U . . .
C18 C 0.21477(16) 0.0154(3) 0.52890(19) 0.0309(5) Uani 1 1 d . . . . .
N1 N 0.49119(15) 0.8436(3) 0.29131(18) 0.0378(5) Uani 1 1 d . . . . .
O1 O 0.47117(17) 0.7654(3) 0.35397(18) 0.0573(6) Uani 1 1 d . . . . .
O2 O 0.45072(17) 0.8296(4) 0.19530(18) 0.0672(7) Uani 1 1 d . . . . .
O3 O 0.55254(19) 0.9425(4) 0.32796(19) 0.0640(7) Uani 1 1 d . . . . .
Si1 Si 0.24195(4) 0.15278(7) 0.43957(5) 0.02923(15) Uani 1 1 d . . . . .

loop_
_atom_site_aniso_label
_atom_site_aniso_U_11
_atom_site_aniso_U_22
_atom_site_aniso_U_33
_atom_site_aniso_U_23
_atom_site_aniso_U_13
_atom_site_aniso_U_12
Ag1 0.06003(18) 0.03842(17) 0.05414(18) 0.00020(8) 0.03490(13) -0.00753(8)
C1 0.0486(14) 0.0388(14) 0.0481(14) 0.0027(11) 0.0302(12) 0.0029(11)
C2 0.0400(12) 0.0342(11) 0.0362(12) 0.0033(10) 0.0191(10) 0.0059(10)
C3 0.0563(15) 0.0330(12) 0.0351(12) -0.0075(10) 0.0244(11) -0.0042(11)
C4 0.0678(19) 0.0297(12) 0.0442(14) -0.0049(11) 0.0304(14) -0.0060(12)
C5 0.070(2) 0.0479(17) 0.0592(19) 0.0036(15) 0.0355(17) -0.0102(16)
C6 0.072(2) 0.0405(15) 0.0619(18) 0.0029(13) 0.0427(17) 0.0002(14)
C7 0.0432(13) 0.0375(14) 0.0381(13) -0.0074(11) 0.0124(10) -0.0034(11)
C8 0.0554(17) 0.0545(18) 0.0390(14) -0.0058(13) 0.0076(13) -0.0127(14)
C9 0.0418(14) 0.063(2) 0.0471(15) 0.0147(14) 0.0039(12) -0.0072(14)
C10 0.0403(14) 0.0571(19) 0.0634(18) 0.0241(15) 0.0211(13) 0.0122(13)
C11 0.0466(14) 0.0446(15) 0.0448(14) 0.0098(11) 0.0232(12) 0.0121(12)
C12 0.0364(11) 0.0292(11) 0.0330(11) 0.0025(9) 0.0142(9) 0.0001(9)
C13 0.0389(12) 0.0369(13) 0.0369(12) 0.0009(10) 0.0175(10) 0.0040(10)
C14 0.0429(14) 0.0447(15) 0.0440(14) -0.0025(11) 0.0256(12) -0.0022(11)
C15 0.0496(14) 0.0378(13) 0.0412(13) -0.0005(10) 0.0240(11) -0.0090(11)
C16 0.0419(13) 0.0292(11) 0.0419(13) 0.0026(10) 0.0159(10) -0.0018(9)
C17 0.0343(11) 0.0298(11) 0.0353(11) -0.0020(9) 0.0145(9) -0.0014(9)
C18 0.0343(11) 0.0301(11) 0.0287(10) -0.0021(8) 0.0136(9) -0.0011(9)
N1 0.0379(10) 0.0357(11) 0.0413(11) -0.0033(9) 0.0180(9) -0.0043(8)
O1 0.0688(14) 0.0537(13) 0.0537(12) -0.0032(10) 0.0299(11) -0.0215(11)
O2 0.0564(13) 0.097(2) 0.0429(11) -0.0147(13) 0.0155(10) -0.0279(14)
O3 0.0687(15) 0.0782(17) 0.0439(12) -0.0146(11) 0.0222(11) -0.0415(14)
Si1 0.0358(3) 0.0263(3) 0.0269(3) -0.0001(2) 0.0144(2) 0.0017(2)

_geom_special_details            
; 
 All esds (except the esd in the dihedral angle between two l.s. planes) 
 are estimated using the full covariance matrix.  The cell esds are taken 
 into account individually in the estimation of esds in distances, angles 
 and torsion angles; correlations between esds in cell parameters are only 
 used when they are defined by crystal symmetry.  An approximate (isotropic) 
 treatment of cell esds is used for estimating esds involving l.s. planes. 
;

loop_
_geom_bond_atom_site_label_1
_geom_bond_atom_site_label_2
_geom_bond_distance
_geom_bond_site_symmetry_2
_geom_bond_publ_flag
Ag1 C6 2.264(3) . ?
Ag1 O1 2.271(2) . ?
Ag1 C5 2.300(3) . ?
Ag1 O3 2.318(3) 2_645 ?
C1 C6 1.496(4) . ?
C1 C2 1.561(4) . ?
C1 H1A 0.9900 . ?
C1 H1B 0.9900 . ?
C2 Si1 1.901(3) . ?
C2 H2A 0.9900 . ?
C2 H2B 0.9900 . ?
C3 C4 1.550(4) . ?
C3 Si1 1.909(3) . ?
C3 H3A 0.9900 . ?
C3 H3B 0.9900 . ?
C4 C5 1.508(5) . ?
C4 H4A 0.9900 . ?
C4 H4B 0.9900 . ?
C5 C6 1.329(5) . ?
C5 H5 0.9500 . ?
C6 H6 0.9500 . ?
C7 C8 1.388(4) . ?
C7 C12 1.404(3) . ?
C7 H7 0.9500 . ?
C8 C9 1.391(5) . ?
C8 H8 0.9500 . ?
C9 C10 1.381(5) . ?
C9 H9 0.9500 . ?
C10 C11 1.400(4) . ?
C10 H10 0.9500 . ?
C11 C12 1.399(4) . ?
C11 H11 0.9500 . ?
C12 Si1 1.882(2) . ?
C13 C14 1.396(4) . ?
C13 C18 1.396(4) . ?
C13 H13 0.9500 . ?
C14 C15 1.377(4) . ?
C14 H14 0.9500 . ?
C15 C16 1.394(4) . ?
C15 H15 0.9500 . ?
C16 C17 1.394(4) . ?
C16 H16 0.9500 . ?
C17 C18 1.408(4) . ?
C17 H17 0.9500 . ?
C18 Si1 1.889(3) . ?
N1 O2 1.229(3) . ?
N1 O1 1.246(3) . ?
N1 O3 1.244(3) . ?
O3 Ag1 2.318(3) 2_655 ?

loop_
_geom_angle_atom_site_label_1
_geom_angle_atom_site_label_2
_geom_angle_atom_site_label_3
_geom_angle
_geom_angle_site_symmetry_1
_geom_angle_site_symmetry_3
_geom_angle_publ_flag
C6 Ag1 O1 146.23(10) . . ?
C6 Ag1 C5 33.84(12) . . ?
O1 Ag1 C5 112.40(11) . . ?
C6 Ag1 O3 105.86(12) . 2_645 ?
O1 Ag1 O3 104.61(11) . 2_645 ?
C5 Ag1 O3 135.69(14) . 2_645 ?
C6 C1 C2 105.7(2) . . ?
C6 C1 H1A 110.6 . . ?
C2 C1 H1A 110.6 . . ?
C6 C1 H1B 110.6 . . ?
C2 C1 H1B 110.6 . . ?
H1A C1 H1B 108.7 . . ?
C1 C2 Si1 117.36(18) . . ?
C1 C2 H2A 108.0 . . ?
Si1 C2 H2A 108.0 . . ?
C1 C2 H2B 108.0 . . ?
Si1 C2 H2B 108.0 . . ?
H2A C2 H2B 107.2 . . ?
C4 C3 Si1 116.11(17) . . ?
C4 C3 H3A 108.3 . . ?
Si1 C3 H3A 108.3 . . ?
C4 C3 H3B 108.3 . . ?
Si1 C3 H3B 108.3 . . ?
H3A C3 H3B 107.4 . . ?
C5 C4 C3 102.5(2) . . ?
C5 C4 H4A 111.3 . . ?
C3 C4 H4A 111.3 . . ?
C5 C4 H4B 111.3 . . ?
C3 C4 H4B 111.3 . . ?
H4A C4 H4B 109.2 . . ?
C6 C5 C4 121.2(3) . . ?
C6 C5 Ag1 71.60(19) . . ?
C4 C5 Ag1 121.6(2) . . ?
C6 C5 H5 119.4 . . ?
C4 C5 H5 119.4 . . ?
Ag1 C5 H5 77.8 . . ?
C5 C6 C1 122.0(3) . . ?
C5 C6 Ag1 74.6(2) . . ?
C1 C6 Ag1 121.1(2) . . ?
C5 C6 H6 119.0 . . ?
C1 C6 H6 119.0 . . ?
Ag1 C6 H6 75.0 . . ?
C8 C7 C12 121.9(3) . . ?
C8 C7 H7 119.1 . . ?
C12 C7 H7 119.1 . . ?
C9 C8 C7 119.8(3) . . ?
C9 C8 H8 120.1 . . ?
C7 C8 H8 120.1 . . ?
C10 C9 C8 119.6(3) . . ?
C10 C9 H9 120.2 . . ?
C8 C9 H9 120.2 . . ?
C9 C10 C11 120.4(3) . . ?
C9 C10 H10 119.8 . . ?
C11 C10 H10 119.8 . . ?
C12 C11 C10 121.0(3) . . ?
C12 C11 H11 119.5 . . ?
C10 C11 H11 119.5 . . ?
C11 C12 C7 117.2(2) . . ?
C11 C12 Si1 123.0(2) . . ?
C7 C12 Si1 119.81(19) . . ?
C14 C13 C18 122.1(2) . . ?
C14 C13 H13 118.9 . . ?
C18 C13 H13 118.9 . . ?
C15 C14 C13 119.4(3) . . ?
C15 C14 H14 120.3 . . ?
C13 C14 H14 120.3 . . ?
C14 C15 C16 120.4(2) . . ?
C14 C15 H15 119.8 . . ?
C16 C15 H15 119.8 . . ?
C17 C16 C15 119.8(2) . . ?
C17 C16 H16 120.1 . . ?
C15 C16 H16 120.1 . . ?
C16 C17 C18 121.0(2) . . ?
C16 C17 H17 119.5 . . ?
C18 C17 H17 119.5 . . ?
C13 C18 C17 117.2(2) . . ?
C13 C18 Si1 120.13(19) . . ?
C17 C18 Si1 122.62(19) . . ?
O2 N1 O1 122.2(2) . . ?
O2 N1 O3 119.4(3) . . ?
O1 N1 O3 118.3(2) . . ?
N1 O1 Ag1 117.64(18) . . ?
N1 O3 Ag1 112.67(18) . 2_655 ?
C12 Si1 C18 107.90(11) . . ?
C12 Si1 C2 109.07(11) . . ?
C18 Si1 C2 108.62(11) . . ?
C12 Si1 C3 109.08(12) . . ?
C18 Si1 C3 105.61(11) . . ?
C2 Si1 C3 116.24(13) . . ?

loop_
_geom_torsion_atom_site_label_1
_geom_torsion_atom_site_label_2
_geom_torsion_atom_site_label_3
_geom_torsion_atom_site_label_4
_geom_torsion
_geom_torsion_site_symmetry_1
_geom_torsion_site_symmetry_2
_geom_torsion_site_symmetry_3
_geom_torsion_site_symmetry_4
_geom_torsion_publ_flag
C6 C1 C2 Si1 13.1(3) . . . . ?
Si1 C3 C4 C5 -48.0(3) . . . . ?
C3 C4 C5 C6 79.8(4) . . . . ?
C3 C4 C5 Ag1 166.3(2) . . . . ?
C4 C5 C6 C1 -126.3(4) . . . . ?
Ag1 C5 C6 C1 117.4(3) . . . . ?
C4 C5 C6 Ag1 116.3(3) . . . . ?
C2 C1 C6 C5 66.6(4) . . . . ?
C2 C1 C6 Ag1 157.3(2) . . . . ?
C12 C7 C8 C9 0.2(5) . . . . ?
C7 C8 C9 C10 1.1(5) . . . . ?
C8 C9 C10 C11 -1.0(5) . . . . ?
C9 C10 C11 C12 -0.4(5) . . . . ?
C10 C11 C12 C7 1.8(4) . . . . ?
C10 C11 C12 Si1 -178.2(2) . . . . ?
C8 C7 C12 C11 -1.7(4) . . . . ?
C8 C7 C12 Si1 178.3(2) . . . . ?
C18 C13 C14 C15 -0.5(4) . . . . ?
C13 C14 C15 C16 -0.4(4) . . . . ?
C14 C15 C16 C17 0.8(4) . . . . ?
C15 C16 C17 C18 -0.2(4) . . . . ?
C14 C13 C18 C17 1.1(4) . . . . ?
C14 C13 C18 Si1 -177.4(2) . . . . ?
C16 C17 C18 C13 -0.7(4) . . . . ?
C16 C17 C18 Si1 177.74(19) . . . . ?
O2 N1 O1 Ag1 24.1(4) . . . . ?
O3 N1 O1 Ag1 -158.1(2) . . . . ?
O2 N1 O3 Ag1 -15.6(4) . . . 2_655 ?
O1 N1 O3 Ag1 166.6(2) . . . 2_655 ?
C11 C12 Si1 C18 75.2(2) . . . . ?
C7 C12 Si1 C18 -104.7(2) . . . . ?
C11 C12 Si1 C2 -167.0(2) . . . . ?
C7 C12 Si1 C2 13.1(2) . . . . ?
C11 C12 Si1 C3 -39.1(3) . . . . ?
C7 C12 Si1 C3 141.0(2) . . . . ?
C13 C18 Si1 C12 -54.5(2) . . . . ?
C17 C18 Si1 C12 127.1(2) . . . . ?
C13 C18 Si1 C2 -172.6(2) . . . . ?
C17 C18 Si1 C2 9.0(2) . . . . ?
C13 C18 Si1 C3 62.0(2) . . . . ?
C17 C18 Si1 C3 -116.4(2) . . . . ?

_refine_diff_density_max         1.796
_refine_diff_density_min         -0.630
_refine_diff_density_rms         0.083

_shelx_res_file                  
; 
  
    joef124.res created by SHELXL-2014/7 
  
  
TITL joef124 in P2(1)/c 
CELL  0.71073  16.5090   8.4282  13.9655   90.000  114.690   90.000 
ZERR    4.000   0.0010   0.0005   0.0008    0.000    0.001    0.000 
LATT 1 
SYMM -X, 1/2+Y, 1/2-Z 
SFAC C  H  N  O  Si Ag 
UNIT 72  80  4  12  4  4 
L.S. 20 
ACTA 
BOND $H 
FMAP 2 
PLAN 20 
SIZE 0.194 0.345 0.394 
OMIT 1 0 0 
OMIT 6 1 3 
OMIT -7 3 4 
OMIT -5 3 6 
TEMP -73.150 
CONF 
WGHT    0.079800    1.704400 
FVAR       0.08810 
AG1   6    0.398870    0.531450    0.296151    11.00000    0.06003    0.03842 = 
         0.05414    0.00020    0.03490   -0.00753 
C1    1    0.369624    0.156346    0.340795    11.00000    0.04865    0.03875 = 
         0.04807    0.00266    0.03019    0.00294 
AFIX  23 
H1A   2    0.435613    0.158394    0.372892    11.00000   -1.20000 
H1B   2    0.348491    0.108691    0.269672    11.00000   -1.20000 
AFIX   0 
C2    1    0.334506    0.059924    0.411077    11.00000    0.03996    0.03416 = 
         0.03617    0.00332    0.01905    0.00588 
AFIX  23 
H2A   2    0.385593    0.038811    0.479339    11.00000   -1.20000 
H2B   2    0.313005   -0.043958    0.376763    11.00000   -1.20000 
AFIX   0 
C3    1    0.268111    0.353168    0.509658    11.00000    0.05629    0.03299 = 
         0.03507   -0.00754    0.02438   -0.00423 
AFIX  23 
H3A   2    0.216114    0.385721    0.522974    11.00000   -1.20000 
H3B   2    0.319088    0.339051    0.579043    11.00000   -1.20000 
AFIX   0 
C4    1    0.290774    0.490058    0.450881    11.00000    0.06779    0.02973 = 
         0.04420   -0.00491    0.03044   -0.00595 
AFIX  23 
H4A   2    0.237291    0.525170    0.388745    11.00000   -1.20000 
H4B   2    0.316657    0.581902    0.498015    11.00000   -1.20000 
AFIX   0 
C5    1    0.358214    0.414489    0.418355    11.00000    0.06984    0.04786 = 
         0.05923    0.00361    0.03546   -0.01015 
AFIX  43 
H5    2    0.419872    0.434636    0.458492    11.00000   -1.20000 
AFIX   0 
C6    1    0.332993    0.320229    0.334582    11.00000    0.07220    0.04051 = 
         0.06188    0.00287    0.04268    0.00018 
AFIX  43 
H6    2    0.290377    0.358115    0.268711    11.00000   -1.20000 
AFIX   0 
C7    1    0.134188    0.093078    0.221915    11.00000    0.04320    0.03755 = 
         0.03811   -0.00743    0.01239   -0.00340 
AFIX  43 
H7    2    0.183866    0.032355    0.225530    11.00000   -1.20000 
AFIX   0 
C8    1    0.058819    0.100678    0.127169    11.00000    0.05544    0.05447 = 
         0.03903   -0.00585    0.00760   -0.01273 
AFIX  43 
H8    2    0.057241    0.045371    0.067141    11.00000   -1.20000 
AFIX   0 
C9    1   -0.014376    0.189547    0.120432    11.00000    0.04176    0.06265 = 
         0.04711    0.01472    0.00391   -0.00719 
AFIX  43 
H9    2   -0.066552    0.193662    0.056188    11.00000   -1.20000 
AFIX   0 
C10   1   -0.010757    0.271777    0.207693    11.00000    0.04028    0.05714 = 
         0.06343    0.02413    0.02111    0.01221 
AFIX  43 
H10   2   -0.060282    0.333973    0.202962    11.00000   -1.20000 
AFIX   0 
C11   1    0.065432    0.264066    0.303087    11.00000    0.04658    0.04462 = 
         0.04484    0.00984    0.02322    0.01211 
AFIX  43 
H11   2    0.067122    0.321865    0.362294    11.00000   -1.20000 
AFIX   0 
C12   1    0.139098    0.172544    0.312527    11.00000    0.03640    0.02924 = 
         0.03296    0.00251    0.01424    0.00014 
C13   1    0.141921    0.047015    0.552165    11.00000    0.03893    0.03692 = 
         0.03689    0.00091    0.01749    0.00400 
AFIX  43 
H13   2    0.105122    0.135805    0.520070    11.00000   -1.20000 
AFIX   0 
C14   1    0.121420   -0.047602    0.621057    11.00000    0.04288    0.04474 = 
         0.04401   -0.00249    0.02561   -0.00221 
AFIX  43 
H14   2    0.071715   -0.022720    0.635905    11.00000   -1.20000 
AFIX   0 
C15   1    0.173891   -0.177307    0.667289    11.00000    0.04958    0.03780 = 
         0.04118   -0.00052    0.02395   -0.00896 
AFIX  43 
H15   2    0.160548   -0.241798    0.714619    11.00000   -1.20000 
AFIX   0 
C16   1    0.246519   -0.214535    0.645021    11.00000    0.04190    0.02915 = 
         0.04189    0.00262    0.01586   -0.00181 
AFIX  43 
H16   2    0.282107   -0.304919    0.676416    11.00000   -1.20000 
AFIX   0 
C17   1    0.266782   -0.118858    0.576611    11.00000    0.03430    0.02977 = 
         0.03535   -0.00205    0.01454   -0.00137 
AFIX  43 
H17   2    0.316469   -0.144595    0.561928    11.00000   -1.20000 
AFIX   0 
C18   1    0.214775    0.015372    0.528897    11.00000    0.03431    0.03011 = 
         0.02868   -0.00206    0.01355   -0.00108 
N1    3    0.491191    0.843648    0.291306    11.00000    0.03790    0.03571 = 
         0.04134   -0.00327    0.01800   -0.00433 
O1    4    0.471166    0.765409    0.353975    11.00000    0.06882    0.05366 = 
         0.05371   -0.00319    0.02991   -0.02148 
O2    4    0.450723    0.829602    0.195299    11.00000    0.05638    0.09703 = 
         0.04291   -0.01470    0.01550   -0.02794 
O3    4    0.552545    0.942470    0.327961    11.00000    0.06873    0.07818 = 
         0.04387   -0.01456    0.02221   -0.04154 
SI1   5    0.241951    0.152779    0.439567    11.00000    0.03581    0.02628 = 
         0.02691   -0.00014    0.01441    0.00170 
HKLF 4 
  
REM  joef124 in P2(1)/c 
REM R1 =  0.0369 for    3743 Fo > 4sig(Fo)  and  0.0395 for all    4077 data 
REM    217 parameters refined using      0 restraints 
  
END 
  
WGHT      0.0636      1.8379 
  
REM Highest difference peak  1.796,  deepest hole -0.630,  1-sigma level  0.083 
Q1    1   0.3028  0.4192  0.3592  11.00000  0.05    1.80 
Q2    1   0.3870  0.3228  0.3973  11.00000  0.05    1.67 
Q3    1   0.4422  0.4834  0.2938  11.00000  0.05    1.00 
Q4    1   0.3642  0.5011  0.2462  11.00000  0.05    0.68 
Q5    1   0.2562  0.3464  0.2902  11.00000  0.05    0.48 
Q6    1   0.4184  0.3600  0.4799  11.00000  0.05    0.46 
Q7    1   0.4799  0.7515  0.2467  11.00000  0.05    0.36 
Q8    1   0.5704  0.8595  0.3156  11.00000  0.05    0.35 
Q9    1   0.2063 -0.1985  0.6494  11.00000  0.05    0.34 
Q10   1   0.2988  0.1077  0.4277  11.00000  0.05    0.34 
Q11   1   0.1781  0.1671  0.3631  11.00000  0.05    0.32 
Q12   1   0.1809  0.0268  0.5400  11.00000  0.05    0.31 
Q13   1   0.4416  0.6544  0.3442  11.00000  0.05    0.31 
Q14   1   0.3516  0.0992  0.3839  11.00000  0.05    0.30 
Q15   1   0.1396 -0.0017  0.6001  11.00000  0.05    0.30 
Q16   1   0.1073  0.2322  0.3039  11.00000  0.05    0.30 
Q17   1   0.2323 -0.0546  0.5412  11.00000  0.05    0.30 
Q18   1   0.0208  0.1094  0.1370  11.00000  0.05    0.27 
Q19   1   0.1309  0.1417  0.2748  11.00000  0.05    0.27 
Q20   1   0.2558  0.2651  0.4796  11.00000  0.05    0.27 
;
_shelx_res_checksum              80471
